# Supplementary material for: Barriers and facilitators for the use of telehealth by healthcare providers in India—A systematic review
Source: PLOS Digit Health. 2024 Dec 6;3(12):e0000398. doi: 10.1371/journal.pdig.0000398 (PMC11623477; doi:10.1371/journal.pdig.0000398)
Supplement: S1 Data — (XLSX) [file pdig.0000398.s002.xlsx]

## Sheet: mHealth
RefID	RefID	Type of intervention	Year of publication	Study design	Hospital/Institution/Academia	Community health centre	Urban health centre	Rural health centre	Tribal health centre	Others	Others (COMMENT)	Andhra Pradesh	Assam	Bihar	Chattisgarh	Gujarat	Haryana	Himachal Pradesh	Jharkhand	Karnataka	Kerala	Madhya Pradesh	Maharashtra	Manipur	Nagaland	Odisha	Punjab	Rajasthan	Sikkim	Tamil Nadu	Telangana	Tripura	Uttarakhand	Uttar Pradesh	West Bengal	Chandigarh	Delhi	Puducherry	MULTIPLE STATES	Multicentric	DATA NOT AVAILABLE	Doctors	Nurses	Community health workers	Auxiliary Nurse Midwives	Allied professionals	Others	Others (COMMENT)	HR practice
1971	1971	mHealth for HCW	2020	Quantitative					1																															0	1			1					Improve health of patients
431	431	mHealth for HCW	2021	Mixed-Methods						1																								1						1		1							Training and education
2028	2028	mHealth for HCW	2019	Mixed-Methods				1							1																									1		1							HR Management
1010	1010	mHealth for HCW	2020	Qualitative	1																		1																	1				1					Training and education
3267	3267	mHealth for HCW	2019	Qualitative	1																																		1	1				1			1		Improve health of patients
3197	3197	mHealth for HCW	2019	Quantitative						1	Villages																												1	1		1							Training and education
239	239	mHealth for HCW	2022	Mixed-Methods	1																												1							1		1							Improve health of patients
6850	6850	mHealth for HCW	2014	Mixed-Methods	1																																			0	1	1	1			1	1	social worker	Training and education
712	712	mHealth for HCW	2021	Quantitative	1																		1							1										2		1							Training and education
4283	4283	mHealth for HCW	2018	Mixed-Methods	1									1																										1		1							Improve health of patients
1656	1656	mHealth for HCW	2020	Qualitative	1										1							1								1										3		1							HR Management
34	34	mHealth for HCW	2020	Qualitative		1																															1			1			1						Training and education, HR Management
187	187	mHealth for HCW	2021	Qualitative	1																	1						1												2		1	1	1	1				HR Management
335	335	mHealth for HCW	2021	Mixed-Methods						1								1																						1	1						1	healthcare providers	Improve health of patients, HR Management
658	658	mHealth for HCW	2021	Qualitative				1												1																				1			1						Improve health of patients, HR Management
1306	1306	mHealth for HCW	2021	Quantitative	1																																			0	1			1					Improve health of patients, HR Management
1421	1421	mHealth for HCW	2021	Quantitative	1																																			0	1			1					Training and education
764	764	mHealth for HCW	2021	Quantitative	1																												1							1		1							Training and education
1639	1639	mHealth for HCW	2020	Quantitative	1																									1										1		1		1	1		1	PHC support staff	Improve health of patients
2941	2941	mHealth for HCW	2019	Quantitative		1											1										1													2		1	1						Improve health of patients
3042	3042	mHealth for HCW	2019	Quantitative			1	1									1										1													2		1				1			Improve health of patients, HR Management
3732	3732	mHealth for HCW	2018	Quantitative				1																						1										1		1							Training and education
3857	3857	mHealth for HCW	2018	Mixed-Methods				1																							1									1		1				1	1		Improve health of patients
4527	4527	mHealth for HCW	2017	Quantitative	1									1																										1		1							Training and education
4909	4909	mHealth for HCW	2017	Qualitative		1																																	1	1		1							Training and education, Improve health of patients
5496	5496	mHealth for HCW	2016	Quantitative	1																							1						1						2				1					Training and education, Improve health of patients
5567	5567	mHealth for HCW	2016	Quantitative				1																																0	1	1					1	care providers were s it involves dental assistants or therapists or general dentists , done in paediatric and adolescent age group	Improve health of patients, HR Management
6116	6116	mHealth for HCW	2015	Quantitative		1		1												1			1																	2				1					HR Management
6415	6415	mHealth for HCW	2015	Qualitative				1												1																				1				1					HR Management
2485	2485	mHealth for HCW	2020	Mixed-Methods						1	Integrated counseling and testing center									1																				1		1	1	1	1				Training and education
40	40	mHealth for HCW	2020	Quantitative		1										1																								1		1							Training and education
3095	3095	mHealth for HCW	2019	Qualitative		1										1																								1		1		1					Training and education
3507	3507	mHealth for HCW	2019	Review (all types)	1																		1																	1		1		1					Training and education, Improve health of patients
4939	4939	mHealth for HCW, Teleconsultation	2017	Review (all types)	1																1																			1		1							Improve health of patients
4958	4958	mHealth for HCW	2017	Mixed-Methods				1																															1	1		1					1		Training and education, Improve health of patients, HR Management
4175	4175	mHealth for HCW	2018	Mixed-Methods	1								1											1	1				1		1									5		1	1						Finance
804	804	mHealth for HCW	2021	Quantitative	1									1					1	1			1																	4				1					Improve health of patients
886	886	mHealth for HCW	2021	Mixed-Methods				1																																0	1	1		1					Improve health of patients
903	903	mHealth for HCW	2021	Quantitative	1																																1			1		1							Training and education
3443	3443	mHealth for HCW	2022	Qualitative	1																																		1	1		1							Training and education
3541	3541	mHealth for HCW, point of care devices	2019	Quantitative				1																																0	1	1							Training and education, Improve health of patients
3613	3613	mHealth for HCW	2019	Quantitative				1																						1										1				1					Improve health of patients
3708	3708	mHealth for HCW	2018	Mixed-Methods				1												1																				1		1							Training and education, Improve health of patients
3881	3881	mHealth for HCW	2019	Quantitative	1							1																												1			1						Improve health of patients
5950	5950	mHealth for HCW	2015	Qualitative	1											1																								1		1							HR Management
1805	1805	mHealth for patient, mHealth for HCW	2020	Quantitative	1											1																								1		1							Improve health of patients
1477	1477	mHealth for HCW	2020	Quantitative	1							1																												1		1							Improve health of patients
885	885	mHealth for HCW	2021	Qualitative	1																																			0	1			1			1		HR Management
3469	3469	mHealth for HCW	2019	Qualitative				1														1						1												2		1							Training and education
4465	4465	mHealth for HCW	2017	Quantitative	1											1																								1		1		1					HR Management
7056	7056	mHealth for HCW	2014	Qualitative	1																																1			1		1							HR Management
7173	7173	mHealth for HCW	2013	Quantitative				1													1																			1		1				1			Training and education
7527	7527	mHealth for HCW	2013	Review (all types)	1															1															1					2		1							HR Management
[truncated: 75 more columns]

## Sheet: Telemedicine
RefID	RefID	Type of intervention	Year of publication	Study design	Hospital/Institution/Academia	Community health centre	Urban health centre	Rural health centre	Tribal health centre	Others	Others (COMMENT)	Andhra Pradesh	Assam	Bihar	Chattisgarh	Gujarat	Haryana	Himachal Pradesh	Jharkhand	Karnataka	Kerala	Madhya Pradesh	Maharashtra	Manipur	Nagaland	Odisha	Punjab	Rajasthan	Sikkim	Tamil Nadu	Telangana	Tripura	Uttarakhand	Uttar Pradesh	West Bengal	Chandigarh	Delhi	Puducherry	MULTIPLE STATES	Multicentric	DATA NOT AVAILABLE	Doctors	Nurses	Community health workers	Auxiliary Nurse Midwives	Allied professionals	Others	Others (COMMENT)	HR practice
1195	1195	Teleconsultation	2021	Review (all types)	1																											1								1							1	field officers and lay counsellors	Improve health of patients
6438	6438	Teleconsultation	2015	Quantitative	1																																			0	1	1							HR Management
6617	6617	Teleconsultation	2014	Quantitative	1																																1			1		1							HR Management
3707	3707	Teleconsultation	2019	Quantitative						1	RUWSEC NGO																													0	1		1			1			Improve health of patients
944	944	Teleconsultation	2022	Quantitative	1									1																										1		1							Improve health of patients, HR Management
1433	1433	Teleconsultation	2021	Quantitative	1															1																				1		1	1						Improve health of patients
1562	1562	Teleconsultation	2021	Quantitative	1																										1									1				1					Improve health of patients
1698	1698	Teleconsultation	2020	Quantitative	1									1																										1		1	1				1		Improve health of patients
1946	1946	Teleconsultation	2020	Quantitative	1																									1										1		1					1		Improve health of patients
2125	2125	Teleconsultation	2020	Quantitative	1															1																				1		1		1					Improve health of patients
2263	2263	Teleconsultation	2020	Quantitative	1										1																									1			1						Improve health of patients
2674	2674	Teleconsultation	2020	Quantitative	1															1																				1		1							Improve health of patients
3070	3070	Teleconsultation	2019	Quantitative						1	ART center						1																							1		1							Improve health of patients, Finance
3833	3833	Teleconsultation	2018	Quantitative	1																																			0	1	1	1						Improve health of patients
3893	3893	Teleconsultation	2018	Quantitative	1																																			0	1	1							Improve health of patients
3969	3969	Teleconsultation	2018	Qualitative	1																													1						1							1		Improve health of patients
4054	4054	Teleconsultation	2018	Quantitative	1							1						1																						2		1							Improve health of patients
4223	4223	Teleconsultation	2018	Quantitative	1							1																												1		1							Improve health of patients
4981	4981	Teleconsultation	2016	Qualitative	1																1																			1		1							HR Management
5315	5315	Teleconsultation	2016	Quantitative	1																												1							1		1							Improve health of patients
5389	5389	Teleconsultation	2016	Quantitative	1	1						1																												1		1							Improve health of patients
5627	5627	Teleconsultation, Tele teaching	2016	Quantitative	1															1																				1		1							Improve health of patients
5630	5630	Teleconsultation	2016	Quantitative	1															1																				1		1		1	1	1			Training and education
7268	7268	Teleconsultation	2013	Mixed-Methods	1																																			0	1	1							Policy
8257	8257	Teleconsultation	2011	Quantitative	1			1																																0	1				1		1	medical officers	HR Management
[truncated: 75 more columns]

## Sheet: Tele teaching
RefID	RefID	Type of intervention	Year of publication	Study design	Hospital/Institution/Academia	Community health centre	Urban health centre	Rural health centre	Tribal health centre	Others	Others (COMMENT)	Andhra Pradesh	Assam	Bihar	Chattisgarh	Gujarat	Haryana	Himachal Pradesh	Jharkhand	Karnataka	Kerala	Madhya Pradesh	Maharashtra	Manipur	Nagaland	Odisha	Punjab	Rajasthan	Sikkim	Tamil Nadu	Telangana	Tripura	Uttarakhand	Uttar Pradesh	West Bengal	Chandigarh	Delhi	Puducherry	MULTIPLE STATES	Multicentric	DATA NOT AVAILABLE	Doctors	Nurses	Community health workers	Auxiliary Nurse Midwives	Allied professionals	Others	Others (COMMENT)	HR practice
2284	2284	Tele teaching	2020	Qualitative	1															1																				1				1					Training and education
7710	7710	Tele teaching	2012	Quantitative	1																		1																	1				1					Training and education
207	207	Tele teaching	2021	Quantitative	1																																			0	1	1	1				1	labour room supervisor	Training and education
319	319	Tele teaching	2021	Quantitative						1																									1					1		1							Training and education
361	361	Tele teaching	2021	Quantitative		1		1														1																		1					1				Training and education
385	385	Tele teaching	2021	Quantitative	1																						1													1		1	1		1	1	1	public health researchers	Training and education
908	908	Tele teaching	2021	Quantitative	1																																1			1		1	1						Training and education
928	928	Tele teaching	2021	Quantitative	1																																			0	1	1	1			1			Training and education
1111	1111	Tele teaching	2021	Quantitative	1									1																				1						2				1					Training and education
1120	1120	Tele teaching	2021	Quantitative	1																																			0	1	1	1			1			Training and education
1283	1283	Tele teaching	2021	Quantitative		1		1																																0	1	1							Training and education
1536	1536	Tele teaching	2021	Quantitative	1							1																												1			1						Training and education
1830	1830	Tele teaching	2020	Quantitative	1																		1																	1			1	1					Training and education
2077	2077	Tele teaching	2020	Quantitative	1															1																				1					1				Training and education
2241	2241	Tele teaching	2020	Quantitative	1																																1			1		1							Training and education
2733	2733	Tele teaching	2020	Qualitative	1										1																									1							1	not mentioned	Training and education
3234	3234	Tele teaching	2019	Quantitative	1															1																				1		1							Training and education
3404	3404	Tele teaching	2019	Quantitative	1																										1									1				1					Training and education
3724	3724	Tele teaching	2018	Quantitative	1											1				1		1															1			4		1	1		1				Training and education, Improve health of patients
4028	4028	Tele teaching	2018	Quantitative	1																																			0	1			1					Training and education
4030	4030	Tele teaching	2018	Quantitative					1																											1				1		1							Training and education
4553	4553	Tele teaching	2017	Quantitative	1											1																								1		1							Improve health of patients, HR Management
6634	6634	Tele teaching	2015	Quantitative	1																																			0	1	1	1			1	1	Non medical staff	Training and education
7612	7612	Tele teaching	2012	Quantitative	1																		1																	1		1							Training and education
7707	7707	Tele teaching	2013	Quantitative	1																																		1	1		1							Training and education
8105	8105	Tele teaching	2011	Mixed-Methods	1																1																			1				1		1			Training and education
8470	8470	Tele teaching	2010	Quantitative	1																																1			1							1		Training and education
8637	8637	Tele teaching	2009	Review (all types)	1																					1														1		1		1					Training and education
																																										16	9	8	4	5	5
[truncated: 75 more columns]
